# Supplementary material for: Mutually exclusive dendritic arbors in C. elegans neurons share a common architecture and convergent molecular cues
Source: PLoS Genet. 2020 Sep 30;16(9):e1009029. doi: 10.1371/journal.pgen.1009029 (PMC7549815; doi:10.1371/journal.pgen.1009029)
Supplement: S1 Table — (XLSX) [file pgen.1009029.s005.xlsx]

## Sheet: Sheet1
S1 Table. C. elegans strains used in this study
Strain	Genotype	Source	Figure
N2	wild type	CGC
PT2660	myIs13[klp-6p(0.8kb)::gfp + pBx] III	Schroeder et al. 2013 (2)	Fig 1C, D, F; Fig 2A, C-F; Fig 5F; S1B-E; S2A-B; S3A
PT2762	myIs14[klp-6p(0.8kb)::gfp + pBx] V	Schroeder et al. 2013 (2)	S2B; S3A
CF702	muIs32[mec-7p::gfp]	CGC	Fig 3A-C
TV8545	wyEx3282[dma-1p::dma-1::gfp::SL2:: mcherry(fosmid)]; pha-1(e2123 ts)	Liu et al. 2012 (3)	Fig 1G; Fig 3E; Fig 4C
NES254	dma-1(cbc1) I; myIs13[klp-6p::gfp+pBx] III	mutagenesis	Fig 1C, D, F; S1 B
NES103	dma-1(tm5159) I; myIs13[klp-6p::gfp+pBx] III	cross	Fig 1C, D
NES120	dma-1(cbc1) I; myIs13[klp-6p::gfp+pBx] III; cbcEx30[klp-6p(800bp)::dma-1+unc-122::rfp]	transgenic line	S1B
NES121	dma-1(cbc1) I; myIs13[klp-6p::gfp+pBx] III; cbcEx31[klp-6p(800bp)::dma-1+unc-122::rfp]	transgenic line	Fig 1F
NES122	dma-1(cbc1) I; myIs13[klp-6p::gfp+pBx] III; cbcEx32[klp-6p(800bp)::dma-1+unc-122::rfp]	transgenic line	S1B
NES139	myIs13[klp-6p::gfp+pBx] III; cbcEx31[klp-6p(800bp)::dma-1+unc-122::rfp]	cross	Fig 2F; S1E
EG1020	bli-6(sc16) IV; dpy-11(e224) V; lon-2(e678) X	CGC	in-text
EG1000	dpy-5(e61) I;rol-6(e187) II;lon-1(e1820) III	CGC	in-text
NES266	myIs13[klp-6p::gfp] III; sax-7(nj48) IV	cross	Fig 2A; S1C
TH502	unc-119(ed3) III;ddIs290 [sax-7::TY1::Egfp::3xFLAG(92C12) + unc-119(+)]	CGC	Fig 2B
NES189	myIs13[klp-6p::gfp] III; sax-7(nj48) IV; cbcEx44 [dpy-7p::sax-7s + ccrfp]	transgenic line	Fig 2C
NES231	myIs13[klp-6p::gfp] III; sax-7(nj48) IV; cbcEx71[dpy-7p::sax-7s + ccrfp]	transgenic line	S1C
NES112	mnr-1(wy758) V;myIs13[klp-6p::gfp+pBx] III	cross	Fig 2A; S1D
NES190	myIs13[klp-6p::gfp+pBx] III; mnr-1(wy758) V; cbcEx45[dpy-7p::mnr-1a + ccrfp]	transgenic line	Fig 2D
NES215	myIs13[klp-6p::gfp+pBx] III; mnr-1(wy758) V; cbcEx62[dpy-7p::mnr-1a + ccrfp]	transgenic line	S1D
NES216	myIs13[klp-6p::gfp+pBx] III; mnr-1(wy758) V; cbcEx63[dpy-7p::mnr-1a + ccrfp]	transgenic line	S1D
NES108	lect-2(ok2617) II; myIs13[klp-6p::gfp+pBx] III	cross	Fig 2A
NES221	lect-2(ok2617) II; myIs13[klp-6p::gfp+pBx] III; cbcEx67[myo-3p::lect-2+ccrfp]	transgenic line	Fig 2E
NES225	muIs32[mec-7p::gfp]; myIs20[klp-6p::tdTomato]	cross	Fig 3D
NES222	muIs32[mec-7p::gfp]; cbcEx68[mec-4p::dma-1]	transgenic line	in-text
NES107	rab-10(ok1494) I; myIs13[klp-6p::gfp+pBx] III	cross	S2A
NES173	exoc-8(ok2523) I; myIs13[klp-6p::gfp+pBx] III	cross	S2A
NES220	rab-8(tm2526) I; myIs13[klp-6p::gfp+pBx] III	cross	S2B
NES251	rab-35(b1013) III; myIs14[klp-6p::gfp+pBx] V	cross	S2B
NES227	ire-1(v33) II; myIs13[klp-6p::gfp+pBx] III	cross	Fig 4A-B
NES247	ire-1(v33) II; daf-2 (e1370) III; myIs14[klp-6p::gfp+pBx] V	cross	Fig 4B
NES233	daf-2(e1370) III; myIs14[klp-6p::gfp+pBx] V	cross	Fig 4B
NES271	ire-1(v33); wyEx3282[Pdma-1::dma-1::GFP::SL2:: mcherry(fosmid)]	cross	Fig 4C
NES275	rab-10(ok1494)I; wyEx3282[Pdma-1::dma-1::GFP::SL2:: mcherry(fosmid)]	cross	Fig 4D
NES160	myIs13[klp-6p::gfp+pBx] III; tps-1(ok373) X	cross	S3A
NES161	myIs13[klp-6p::gfp+pBx] III; skr-5(ok3068) V	cross	S3A
NES164	xbp-1(zc12) III; myIs14[klp-6p::gfp+pBx] V	cross	S3A
NES167	myIs13[klp-6p::gfp + pBx] III; F47F2.1(gk1140) X	cross	S3A
NES106	daf-16(m27) I; daf-7(e1372) myIs13[klp-6p::gfp+pBx] III	cross	Fig 5A, D
NES236	daf-16(m27) I; daf-7(e1372) myIs13[klp-6p::gfp+pBx] III; cbcEx73 [klp-6p(0.8kb)::daf-16+ccrfp]	transgenic line	Fig 5D
NES174	daf-16(m27)I; daf-7(e1372)III; muIs32 [pmec-7::GFP]	cross	S4A
NES27	daf-7(e1372) myIs13[klp-6p::gfp+pBx] III	cross	Fig 5D, E
NES232	daf-7(e1372) myIs13[klp-6p::gfp] III; daf-18(e1375) IV	cross	Fig 5B, E
NES263	daf-7(e1372) III; daf-18(e1375) IV; muIs32[mec-7p::gfp]	cross	S4B
NES76	myIs13[klp-6p::gfp+pBx] III; daf-9(m540) X	cross	Fig 5C, F
NES176	daf-9(m540) X; muIs32[mec-7p::gfp]	cross	S4C
NES57	daf-15(m81) unc-22(s7)/nT1 IV; myIs13[klp-6p::gfp+pBx] III	cross	Fig 5G
NES237	daf-15(m81) unc-22(s7)/nT1 IV; muIs32[mec-7p::gfp]	cross	Fig 5G
JK2868	qls56[Plag-2::GFP]V	CGC	Fig 5H
NES58	daf-15(m81)unc-22(s7)/nT1 IV; qIs56[Plag-2::GFP] V	cross	Fig 5H
